# Supplementary material for: A Systematic Review Evaluating Psychometric Properties of Parent or Caregiver Report Instruments on Child Maltreatment: Part 2: Internal Consistency, Reliability, Measurement Error, Structural Validity, Hypothesis Testing, Cross-Cultural Validity, and Criterion Validity
Source: Trauma Violence Abuse. 2020 Apr 9;22(5):1296–315. doi: 10.1177/1524838020915591 (PMC8739544; doi:10.1177/1524838020915591)
Supplement: Supplemental_Material - A Systematic Review Evaluating Psychometric Properties of Parent or Caregiver Report Instruments on Child Maltreatment: Part 2: Internal Consistency, Reliability, Measurement Error, Structural Validity, Hypothesis Testing, Cross-Cultural Validity, and Criterion Validity [file Supplemental_Material.zip]

Archive with 6 entries (6 files):
- Appendix A.pdf
- Appendix B.pdf
- Appendix C.pdf
- Appendix D.pdf
- Appendix E.pdf
- Appendix F.pdf
